# Supplementary material for: Developmental fluoxetine exposure in zebrafish reduces offspring basal cortisol concentration via life stage-dependent maternal transmission
Source: PLoS One. 2019 Feb 21;14(2):e0212577. doi: 10.1371/journal.pone.0212577 (PMC6383989; doi:10.1371/journal.pone.0212577)
Supplement: S1 Data — (ZIP) [file pone.0212577.s001.zip]

Archive with 4 entries (4 files):
- Supp_Cortisol.xlsx
- Supp_genes.xlsx
- Supp_miRNAs.xlsx
- Supp_PCA.xlsx
