# Supplementary material for: Developmental fluoxetine exposure in zebrafish reduces offspring basal cortisol concentration via life stage-dependent maternal transmission
Source: PLoS One. 2019 Feb 21;14(2):e0212577. doi: 10.1371/journal.pone.0212577 (PMC6383989; doi:10.1371/journal.pone.0212577)
Supplement: S1 Data — (ZIP) [file pone.0212577.s001.zip › Supp_Cortisol.xlsx]

## Sheet: Raw data BCA
Raw data
Age (months)	Paternal	Maternal	BCA (protein level)	Plate
5	Ctrl	Ctrl	154.124	1
5	Ctrl	Ctrl	272.702	1
5	Ctrl	Ctrl	242.716	1
5	Ctrl	Ctrl	186.153	1
5	Ctrl	Ctrl	127.78	2
5	Ctrl	Ctrl	145.696	2
5	Ctrl	Ctrl	61.8494	2
5	Ctrl	Ctrl	105.564	2
5	Flx	Ctrl	192.287	1
5	Flx	Ctrl	134.361	1
5	Flx	Ctrl	215.457	1
5	Flx	Ctrl	192.287	1
5	Flx	Ctrl	137.813	2
5	Flx	Ctrl	213.777	2
5	Flx	Ctrl	149.279	2
5	Flx	Ctrl	127.78	2
5	Ctrl	Flx	275.428	1
5	Ctrl	Flx	308.139	1
5	Ctrl	Flx	178.657	1
5	Ctrl	Flx	184.109	1
5	Ctrl	Flx	243.159	2
5	Ctrl	Flx	292.607	2
5	Ctrl	Flx	223.809	2
5	Ctrl	Flx	197.294	2
5	Flx	Flx	221.591	1
5	Flx	Flx	264.524	1
5	Flx	Flx	219.546	1
5	Flx	Flx	195.013	1
5	Flx	Flx	143.546	2
5	Flx	Flx	138.53	2
5	Flx	Flx	197.294	2
5	Flx	Flx	101.264	2
9	Ctrl	Ctrl	349.781	3
9	Ctrl	Ctrl	375.344	3
9	Ctrl	Ctrl	414.761	3
9	Ctrl	Ctrl	419.737	3
9	Ctrl	Ctrl	358.678	4
9	Ctrl	Ctrl	420.786	4
9	Ctrl	Ctrl	422.479	4
9	Ctrl	Ctrl	370.622	4
9	Flx	Ctrl	372.905	3
9	Flx	Ctrl	355.635	3
9	Flx	Ctrl	453.008	3
9	Flx	Ctrl	349.488	3
9	Flx	Ctrl	329.415	4
9	Flx	Ctrl	366.242	4
9	Flx	Ctrl	419.592	4
9	Flx	Ctrl	358.678	4
9	Ctrl	Flx	417.2	3
9	Ctrl	Flx	346.366	3
9	Ctrl	Flx	359.148	3
9	Ctrl	Flx	339.731	3
9	Ctrl	Flx	322.746	4
9	Ctrl	Flx	349.421	4
9	Ctrl	Flx	440.693	4
9	Ctrl	Flx	407.648	4
9	Flx	Flx	392.808	3
9	Flx	Flx	376.807	3
9	Flx	Flx	337.975	3
9	Flx	Flx	278.069	3
9	Flx	Flx	299.555	4
9	Flx	Flx	354.696	4
9	Flx	Flx	394.012	4
9	Flx	Flx	349.72	4

## Sheet: Raw data Cortisol
Raw data
Age (months)	Paternal	Maternal	Cortisol level	Plate
5	Ctrl	Ctrl	1674.9	1
5	Ctrl	Ctrl	1482.08	1
5	Ctrl	Ctrl	1727.69	1
5	Ctrl	Ctrl	1616.47	1
5	Ctrl	Ctrl	333.991	2
5	Ctrl	Ctrl	256.25	2
5	Ctrl	Ctrl	330.159	2
5	Ctrl	Ctrl	335.067	2
5	Flx	Ctrl	1944.6	1
5	Flx	Ctrl	1638.34	1
5	Flx	Ctrl	1474.81	1
5	Flx	Ctrl	1667.7	1
5	Flx	Ctrl	304.804	2
5	Flx	Ctrl	414.853	2
5	Flx	Ctrl	484.349	2
5	Flx	Ctrl	526.407	2
5	Ctrl	Flx	1346.13	1
5	Ctrl	Flx	1478.15	1
5	Ctrl	Flx	1337.28	1
5	Ctrl	Flx	1725.78	1
5	Ctrl	Flx	386.388	2
5	Ctrl	Flx	146.667	2
5	Ctrl	Flx	228.819	2
5	Ctrl	Flx	267.239	2
5	Flx	Flx	1300.05	1
5	Flx	Flx	1598.75	1
5	Flx	Flx	1721.95	1
5	Flx	Flx	1606.55	1
5	Flx	Flx	301.512	2
5	Flx	Flx	257.105	2
5	Flx	Flx	426.544	2
5	Flx	Flx	147.561	2
9	Ctrl	Ctrl	549.268	3
9	Ctrl	Ctrl	547.72	3
9	Ctrl	Ctrl	650.227	3
9	Ctrl	Ctrl	1020.53	3
9	Ctrl	Ctrl	592.432	4
9	Ctrl	Ctrl	653.211	4
9	Ctrl	Ctrl	1018.61	4
9	Ctrl	Ctrl	922.93	4
9	Flx	Ctrl	994.233	3
9	Flx	Ctrl	981.275	3
9	Flx	Ctrl	770.875	3
9	Flx	Ctrl	1019.27	3
9	Flx	Ctrl	856.082	4
9	Flx	Ctrl	644.493	4
9	Flx	Ctrl	616.046	4
9	Flx	Ctrl	555.136	4
9	Ctrl	Flx	762.902	3
9	Ctrl	Flx	586.813	3
9	Ctrl	Flx	751.731	3
9	Ctrl	Flx	571.764	3
9	Ctrl	Flx	639.312	4
9	Ctrl	Flx	920.838	4
9	Ctrl	Flx	650.289	4
9	Ctrl	Flx	1130.24	4
9	Flx	Flx	629.554	3
9	Flx	Flx	548.375	3
9	Flx	Flx	822.256	3
9	Flx	Flx	763.243	3
9	Flx	Flx	414.611	4
9	Flx	Flx	500.737	4
9	Flx	Flx	588.05	4
9	Flx	Flx	927.09	4

## Sheet: Norm. age and plate_Cort_BSA
Cortisol/BCA ratio normalized by plate and age (5 or 9 months)
Age (months)	Paternal	Maternal	Cortisol/BCA
5	Ctrl	Ctrl	1.29378
5	Ctrl	Ctrl	0.647032
5	Ctrl	Ctrl	0.847436
5	Ctrl	Ctrl	1.0338
5	Ctrl	Ctrl	1.22205
5	Ctrl	Ctrl	0.869438
5	Ctrl	Ctrl	2.49577
5	Ctrl	Ctrl	1.48399
5	Flx	Ctrl	1.20399
5	Flx	Ctrl	1.45168
5	Flx	Ctrl	0.814921
5	Flx	Ctrl	1.03255
5	Flx	Ctrl	1.03406
5	Flx	Ctrl	0.907299
5	Flx	Ctrl	1.51696
5	Flx	Ctrl	1.92608
5	Ctrl	Flx	0.581865
5	Ctrl	Flx	0.571101
5	Ctrl	Flx	0.891134
5	Ctrl	Flx	1.11597
5	Ctrl	Flx	0.742934
5	Ctrl	Flx	0.330422
5	Ctrl	Flx	0.478003
5	Ctrl	Flx	0.633289
5	Flx	Flx	0.698473
5	Flx	Flx	0.719545
5	Flx	Flx	0.933765
5	Flx	Flx	0.980782
5	Flx	Flx	0.982043
5	Flx	Flx	0.867728
5	Flx	Flx	1.0108
5	Flx	Flx	0.681287
9	Ctrl	Ctrl	0.786509
9	Ctrl	Ctrl	0.730879
9	Ctrl	Ctrl	0.785203
9	Ctrl	Ctrl	1.21777
9	Ctrl	Ctrl	0.827275
9	Ctrl	Ctrl	0.777512
9	Ctrl	Ctrl	1.20759
9	Ctrl	Ctrl	1.24725
9	Flx	Ctrl	1.33538
9	Flx	Ctrl	1.38198
9	Flx	Ctrl	0.852302
9	Flx	Ctrl	1.46074
9	Flx	Ctrl	1.30163
9	Flx	Ctrl	0.881385
9	Flx	Ctrl	0.735362
9	Flx	Ctrl	0.775194
9	Ctrl	Flx	0.915882
9	Ctrl	Flx	0.848555
9	Ctrl	Flx	1.04835
9	Ctrl	Flx	0.842939
9	Ctrl	Flx	0.992127
9	Ctrl	Flx	1.31993
9	Ctrl	Flx	0.73907
9	Ctrl	Flx	1.38868
9	Flx	Flx	0.802727
9	Flx	Flx	0.72891
9	Flx	Flx	1.21853
9	Flx	Flx	1.37476
9	Flx	Flx	0.693235
9	Flx	Flx	0.70708
9	Flx	Flx	0.747516
9	Flx	Flx	1.32775

## Sheet: Fold-change (Cort_BSA)
Cortisol/BCA (fold-change)
Age (months)	Paternal	Maternal	Cortisol/BCA (fold-change)
5	Ctrl	Ctrl	1.04619
5	Ctrl	Ctrl	0.523208
5	Ctrl	Ctrl	0.685261
5	Ctrl	Ctrl	0.835961
5	Ctrl	Ctrl	0.988183
5	Ctrl	Ctrl	0.703052
5	Ctrl	Ctrl	2.01815
5	Ctrl	Ctrl	1.2
5	Flx	Ctrl	0.973582
5	Flx	Ctrl	1.17387
5	Flx	Ctrl	0.658968
5	Flx	Ctrl	0.834949
5	Flx	Ctrl	0.836171
5	Flx	Ctrl	0.733667
5	Flx	Ctrl	1.22666
5	Flx	Ctrl	1.55749
5	Ctrl	Flx	Ctrl
5	Ctrl	Flx	0.461809
5	Ctrl	Flx	0.720596
5	Ctrl	Flx	0.902404
5	Ctrl	Flx	0.600757
5	Ctrl	Flx	0.267189
5	Ctrl	Flx	0.386527
5	Ctrl	Flx	0.512096
5	Flx	Flx	0.564805
5	Flx	Flx	0.581844
5	Flx	Flx	0.755069
5	Flx	Flx	0.793088
5	Flx	Flx	0.794108
5	Flx	Flx	0.701669
5	Flx	Flx	0.817365
5	Flx	Flx	0.550908
9	Ctrl	Ctrl	0.83009
9	Ctrl	Ctrl	0.771377
9	Ctrl	Ctrl	0.828712
9	Ctrl	Ctrl	1.28524
9	Ctrl	Ctrl	0.873115
9	Ctrl	Ctrl	0.820595
9	Ctrl	Ctrl	1.2745
9	Ctrl	Ctrl	1.31636
9	Flx	Ctrl	1.40938
9	Flx	Ctrl	1.45856
9	Flx	Ctrl	0.899529
9	Flx	Ctrl	1.54168
9	Flx	Ctrl	1.37375
9	Flx	Ctrl	0.930223
9	Flx	Ctrl	0.776109
9	Flx	Ctrl	0.818149
9	Ctrl	Flx	0.966632
9	Ctrl	Flx	0.895574
9	Ctrl	Flx	1.10644
9	Ctrl	Flx	0.889647
9	Ctrl	Flx	1.0471
9	Ctrl	Flx	1.39307
9	Ctrl	Flx	0.780022
9	Ctrl	Flx	1.46563
9	Flx	Flx	0.847207
9	Flx	Flx	0.7693
9	Flx	Flx	1.28605
9	Flx	Flx	1.45093
9	Flx	Flx	0.731648
9	Flx	Flx	0.74626
9	Flx	Flx	0.788936
9	Flx	Flx	1.40133
