# Supplementary material for: Developmental fluoxetine exposure in zebrafish reduces offspring basal cortisol concentration via life stage-dependent maternal transmission
Source: PLoS One. 2019 Feb 21;14(2):e0212577. doi: 10.1371/journal.pone.0212577 (PMC6383989; doi:10.1371/journal.pone.0212577)
Supplement: S1 Data — (ZIP) [file pone.0212577.s001.zip › Supp_genes.xlsx]

## Sheet: Raw data (copies)
Raw data (arbitrary copies)
ago2	dnmt3	fkbp5	gr	dnmt4	dnmt5	dnmt6	dnmt7	dicer	drosha	xpo5	dgcr8	dnmt8	ago2 (active form)	pomca	pomcb	hsd11b2	crhbp	actb1 (pair1)	actb1 (pair2)	ef1a	replicate	Group	Treatment
48.3673	54.966	31.9005	63.4479	26.5149	45.8181	120.076	77.253	67.432	39.7539	22.8778	40.8607	10.2227	134.565	61.1186	86.0384	7.60811	60.5886	81.2718	52.9335	61.1533	C1 5 months	Ctrl 5 months	Ctrl
69.2648	81.4239	37.0131	89.1536	47.8613	72.9213	38.6035	94.3568	76.4931	77.6926	44.4975	69.8026	75.3863	153.246	37.17	58.8824	6.0695	56.7355	114.873	62.1262	58.6241	C2 5 months	Ctrl 5 months	Ctrl
91.4777	73.3913	53.0486	94.3663	145.07	73.6389	146.613	140.164	92.3958	80.3807	74.6705	81.8717	104.462	214.387	68.3712	1925.38	24.7202	145.994	173.865	143.12	130.204	C3 5 months	Ctrl 5 months	Ctrl
60.4586	107.513	73.6393	58.7053	83.3046	75.7814	39.645	119.692	100.161	83.5998	39.1262	59.3664	147.545	158.05	93.8669	213.003	330.079	134.31	114.15	71.887	86.1668	C4 5 months	Ctrl 5 months	Ctrl
88.3421	63.5734	48.9941	118.231	31.55	90.5095	53.8458	111.149	110.403	113.274	100.444	89.0927	71.0045	172.084	28.3702	41.6683	10.5333	59.407	112.739	69.6366	49.7275	C5 5 months	Ctrl 5 months	Ctrl
156.518	83.2447	100.849	115.625	372.668	150.432	160.931	121.326	157.02	254.234	257.569	158.725	249.319	243.016	60.8955	223.652	87.4748	567.822	257.32	361.833	269.269	C6 5 months	Ctrl 5 months	Ctrl
87.6051	90.344	90.7677	97.3215	83.524	98.3449	83.2683	107.509	101.106	71.1336	72.2186	90.9533	77.2752	185.511	131.644	2025.11	36.1131	380.46	221.509	210.854	219.653	C7 5 months	Ctrl 5 months	Ctrl
87.1968	103.821	101.139	120.918	25.8318	125.393	146.613	53.6693	105.677	104.226	161.221	129.021	29.0359	213.219	195.737	347.5	82.5246	616.529	383.914	434.352	414.932	C8 5 months	Ctrl 5 months	Ctrl
133.995	121.029	224.423	168.829	88.8266	203.874	123.316	82.9703	186.335	132.3	260.166	223.77	54.1794	415.608	291.993	626.534	724.385	371.113	550.012	577.883	769.698	F1 5 months	Flx 5 months	Flx
73.5606	64.2	39.6303	63.9682	36.8235	72.4137	19.1284	76.9389	98.0698	77.126	67.6211	84.0512	65.1006	197.986	128.01	318.416	16.2861	190.072	122.703	59.8719	55.1714	F2 5 months	Flx 5 months	Flx
100.243	74.2636	72.7178	91.8624	102.232	100.871	83.7282	89.7757	119.335	101.406	128.495	99.6094	78.6055	219.231	115.609	222.258	134.125	177.309	196.123	154.489	173.219	F3 5 months	Flx 5 months	Flx
121.469	100.703	50.6978	86.2416	217.008	110.574	49.7125	136.367	117.634	159.671	153.017	87.748	126.048	211.469	54.5123	54.64	11.1701	46.4432	141.273	62.3991	37.6678	F4 5 months	Flx 5 months	Flx
104.024	59.4059	42.841	109.532	29.2191	83.0915	61.1042	82.9601	116.972	99.8838	118.81	74.3912	96.9612	179.657	30.0802	99.6459	21.8301	185.467	130.653	103.129	81.6628	F5 5 months	Flx 5 months	Flx
84.8863	51.8563	52.1798	69.6582	53.4091	69.2715	124.968	102.864	100.841	68.5098	68.0956	59.6148	91.7912	163.343	127.019	150.233	19.5701	210.597	119.216	69.6137	55.0549	F6 5 months	Flx 5 months	Flx
83.5213	48.3878	26.5348	52.9453	188.105	66.0026	124.139	56.5532	96.1586	70.9482	103.263	68.0808	37.5527	147.323	62.0405	84.0812	11.5071	60.1611	112.877	54.0352	40.0583	F7 5 months	Flx 5 months	Flx
100.243	74.2636	72.7178	91.8624	102.232	100.871	83.7282	89.7757	119.335	101.406	128.495	99.6094	78.6055	219.231	115.609	222.258	134.125	177.309	196.123	154.489	173.219	F8 5 months	Flx 5 months	Flx
136.942	282.441	387.384	222.839	201.96	346.768	62.8639	417.369	296.381	258.933	330.225	337.155	107.167	198.198	517.553	949.193	196.126	2262.94	960.546	1065.16	1126.8	C1 9 months	Ctrl 9 months	Ctrl
55.8147	32.1795	24.7273	58.9184	73.8411	37.4975	76.7804	58.6745	80.6171	80.3325	35.2951	39.9628	183.127	42.3961	18.7772	13.4354	7.18597	81.1639	60.7501	16.8319	13.908	C2 9 months	Ctrl 9 months	Ctrl
33.7795	68.7185	44.3646	31.5436	206.873	23.3374	59.5504	25.5277	36.4165	22.8157	27.5306	21.7188	246.442	42.2556	15.2057	213.343	9.71266	14.5544	69.3335	14.9248	21.8207	C3 9 months	Ctrl 9 months	Ctrl
65.5169	54.6731	33.0678	92.0126	35.1694	40.4203	59.5504	27.5961	54.8281	33.827	25.9673	36.511	66.6809	62.1953	28.5844	14.4155	8.33247	26.2581	91.2149	22.5947	30.2762	C4 9 months	Ctrl 9 months	Ctrl
74.5353	89.2856	78.0644	88.5907	116.1	83.5699	59.5504	104.91	97.0988	79.2496	79.4295	78.1753	158.731	77.9499	91.7891	175.155	40.1918	402.491	200.47	170.381	180.348	C5 9 months	Ctrl 9 months	Ctrl
76.0882	67.3049	21.5212	61.0231	113.038	52.0285	86.2341	88.4834	76.1133	94.8026	66.1663	36.7473	123.92	83.0781	32.5435	6.47232	6.89037	8.64099	96.644	29.5023	22.1641	C6 9 months	Ctrl 9 months	Ctrl
32.7139	28.7031	10.0107	34.0759	71.8401	12.5	50.81	48.6333	11.89	12.385	8.18489	4.16328	76.8562	34.7598	10.6075	7.49791	40.1918	402.491	26.8324	9.15183	13.4356	C7 9 months	Ctrl 9 months	Ctrl
120.892	90.9791	25.3745	119.722	109.975	72.4372	21.0636	68.0843	123.445	51.6513	62.6377	70.9683	306.927	82.7669	19.2525	21.7307	12.9035	21.3861	97.9685	34.5029	34.0252	C8 9 months	Ctrl 9 months	Ctrl
191.396	580.594	406.612	432.612	202.654	496.15	263.24	152.118	432.85	352.74	727.024	381.131	140.09	412.475	763.787	732.451	725.446	1013.01	1238.16	1042.67	1472.43	F1 9 months	Flx 9 months	Flx
32.5976	47.5984	28.6876	67.3251	101.275	67.429	101.653	48.6333	45.8317	27.8322	49.7588	38.4452	47.9757	69.517	36.7533	51.6546	6.4744	62.6596	126.083	43.3478	59.3242	F2 9 months	Flx 9 months	Flx
149.162	118.382	405.301	214.399	162.113	188.289	119.058	120.412	134.791	147.445	267.164	168.492	272.377	161.342	362.982	2386.64	591.304	502.45	566.674	536.306	709.783	F3 9 months	Flx 9 months	Flx
184.699	556.952	556.195	343.155	452.619	660.802	210.038	339.871	222.34	326.504	1002.73	296.335	156.844	394.407	655.184	892.362	951.596	934.342	2177.64	1740.31	2435.88	F4 9 months	Flx 9 months	Flx
235.312	66.1491	26.7201	41.6234	178.474	47.4501	176.463	90.7043	26.952	10.7685	15.3439	33.3573	213.815	57.0161	37.9593	4.97683	6.51289	21.652	90.3055	21.6275	25.8654	F5 9 months	Flx 9 months	Flx
154.021	417.773	456.743	185.662	444.914	432.859	44.9489	412.959	150.195	249.577	104.85	195.448	116.173	299.5	562.097	308.858	321.16	1267.36	1425.71	1288.53	1551.67	F6 9 months	Flx 9 months	Flx
53.6703	46.2973	37.8715	35.4173	98.193	29.431	333.127	92.6523	88.3243	22.3174	15.799	35.6957	54.7638	66.4608	26.7247	52.0939	8.01195	36.4567	55.2851	22.175	26.8235	F7 9 months	Flx 9 months	Flx
161.319	25.6911	73.4232	12.7532	21.597	15.3395	37.521	21.4609	42.5457	12.07	4.80116	18.7232	168.386	27.1149	8.50116	119.128	16.3949	205.547	53.6891	22.4115	33.083	F8 9 months	Flx 9 months	Flx

## Sheet: Normalized data (fold-change)
Normalized data (by reference genes; fold-change)
ago2	dnmt3	fkbp5	gr	dnmt4	dnmt5	dnmt6	dnmt7	dicer	drosha	xpo5	dgcr8	dnmt8	ago2 (active form)	pomca	pomcb	hsd11b2	crhbp	replicate	Group	Treatment
1.01076	0.998851	0.988035	1.00619	0.974111	1.02182	0.966061	0.985569	1.03195	1.02178	1.02803	1.03449	1.00314	0.997423	0.994446	0.993523	0.968465	0.963924	C1 5 months	Ctrl 5 months	Ctrl
0.858411	0.544899	0.893031	0.87177	0.683231	0.939851	1.22975	1.06064	1.26933	1.62055	0.94044	1.14712	1.06424	0.713265	0.874743	1.02231	0.750739	2.50124	C2 5 months	Ctrl 5 months	Ctrl
0.566187	1.2908	1.77705	0.509668	2.12486	0.64677	1.03562	0.508287	0.62922	0.50825	0.802861	0.687166	1.58994	0.776715	0.775907	1.06506	1.12102	0.496795	C3 5 months	Ctrl 5 months	Ctrl
1.05427	0.979397	1.26456	1.43374	0.347128	1.06355	0.989788	0.531623	0.906279	0.72027	0.724216	1.10531	0.406395	1.09905	1.39755	1.15265	0.916967	0.854655	C4 5 months	Ctrl 5 months	Ctrl
1.01076	0.998851	0.988035	1.00619	0.974111	1.02182	0.966061	0.985569	1.03195	1.02178	1.02803	1.03449	1.00314	0.997423	0.994446	0.993523	0.968465	0.963924	C5 5 months	Ctrl 5 months	Ctrl
1.11628	1.09262	0.744637	0.858053	1.00692	1.24415	1.31716	1.53698	1.14388	1.82189	1.68017	1.00909	0.688685	1.32825	1.43913	0.474895	0.691166	0.251602	C6 5 months	Ctrl 5 months	Ctrl
0.74581	0.726402	0.530746	0.747605	0.985899	0.45894	1.19596	1.29831	0.273209	0.364136	0.326477	0.179723	0.656701	0.865344	0.733339	0.839773	1.39162	1.38509	C7 5 months	Ctrl 5 months	Ctrl
1.63751	1.36818	0.8139	1.56678	0.903744	1.6031	0.299597	1.09302	1.71418	0.921347	1.46979	1.8026	1.58775	1.22253	0.79044	1.45826	1.19156	0.582769	C8 5 months	Ctrl 5 months	Ctrl
0.287309	0.966752	1.44661	0.628992	0.184119	1.21932	0.410906	0.269717	0.666619	0.69925	1.89402	1.07432	0.0786143	0.679578	3.47447	5.43993	7.43806	3.06447	F1 5 months	Flx 5 months	Flx
0.228576	0.346033	0.452236	0.45029	0.425204	0.751599	0.719445	0.39293	0.31122	0.256482	0.580836	0.490525	0.135282	0.501883	0.756955	1.69609	0.295578	0.850019	F2 5 months	Flx 5 months	Flx
0.239224	0.213894	1.54181	0.329922	0.158931	0.492788	0.197634	0.228298	0.223387	0.312926	0.745317	0.510504	0.16827	0.282515	1.76913	18.9834	6.49146	1.62685	F3 5 months	Flx 5 months	Flx
0.265579	0.877363	1.8692	0.469751	0.393024	1.53498	0.309618	0.575219	0.323293	0.61227	2.47104	0.787637	0.085732	0.611258	2.81714	6.26612	9.2298	2.67491	F4 5 months	Flx 5 months	Flx
1.69562	0.528995	0.457527	0.303674	0.774305	0.570718	1.3514	0.78747	0.195918	0.110681	0.199424	0.449907	0.583881	0.445995	0.84823	0.197862	0.318952	0.313791	F5 5 months	Flx 5 months	Flx
0.24303	0.735934	1.71642	0.28597	0.426997	1.12472	0.0755395	0.775968	0.245127	0.521139	0.286961	0.579539	0.0703103	0.523177	2.70347	2.42623	3.48504	4.05393	F6 5 months	Flx 5 months	Flx
0.385023	0.358727	0.615359	0.233428	0.413282	0.346271	2.43084	0.756513	0.618416	0.212712	0.191588	0.457683	0.140256	0.52029	0.573424	1.80582	0.367703	0.510165	F7 5 months	Flx 5 months	Flx
1.03187	0.191862	1.10149	0.0802615	0.0757901	0.158723	0.253266	0.160041	0.271153	0.0974892	0.0501888	0.233123	0.411413	0.196416	0.166003	3.74692	0.702327	2.6363	F8 5 months	Flx 5 months	Flx
0.808084	0.937543	0.705602	0.9433	0.59856	0.727727	1.74392	1.03843	0.941708	0.686978	0.367062	0.666271	0.159367	1.03239	1.06458	0.803988	0.33467	0.386932	C1 9 months	Ctrl 9 months	Ctrl
1.02049	1.22059	0.71363	1.16242	0.944373	1.01104	0.491356	1.10866	0.946841	1.17696	0.622747	1.0012	1.02432	1.03947	0.564256	0.483249	0.232245	0.320835	C2 9 months	Ctrl 9 months	Ctrl
1.04261	0.852678	0.793089	0.957041	2.21707	0.793207	1.45618	1.27583	0.884748	0.944407	0.812794	0.90563	1.10466	1.11886	0.807668	1.0252	0.739239	0.632565	C3 9 months	Ctrl 9 months	Ctrl
0.73969	1.34826	1.17839	0.638515	1.36501	0.881787	0.418188	1.16588	1.03085	1.05965	0.457979	0.704508	1.67458	0.885774	1.19244	1.44169	1.16739	0.625807	C4 9 months	Ctrl 9 months	Ctrl
1.18159	0.870025	0.85625	1.40874	0.56176	1.15164	0.62686	1.19108	1.23894	1.55893	1.28631	1.16215	0.882519	1.05868	0.395539	0.311929	0.367577	0.300723	C5 9 months	Ctrl 9 months	Ctrl
1.44081	0.778034	1.21921	0.943739	0.78	1.30898	1.28307	0.889906	1.20637	0.771063	2.25759	1.42288	2.1244	1.02424	0.583272	1.14528	2.101	1.9767	C6 9 months	Ctrl 9 months	Ctrl
0.94497	0.995627	1.28609	0.934383	1.20603	1.00927	0.779102	0.927108	0.919694	0.79527	0.748195	0.955644	0.774003	0.917534	1.47658	0.972606	1.025	1.5576	C7 9 months	Ctrl 9 months	Ctrl
0.821753	0.997248	1.24774	1.01186	0.3272	1.11635	1.20133	0.403101	0.830849	1.00673	1.44732	1.18172	0.256146	0.923048	1.91566	1.81606	2.03287	2.19885	C8 9 months	Ctrl 9 months	Ctrl
1.51687	1.39474	0.627111	1.68877	1.33851	2.17863	1.2071	0.744325	1.76224	1.5379	2.7992	0.820965	0.565641	2.15418	3.4207	3.92607	0.475181	1.5869	F1 9 months	Flx 9 months	Flx
1.07966	0.96285	0.759961	0.831862	0.724267	1.00639	0.241172	0.902149	1.20652	1.16594	0.94155	1.20344	0.881459	1.33124	1.95153	2.58902	0.62674	1.05573	F2 9 months	Flx 9 months	Flx
1.3401	1.01278	0.742647	1.09046	1.82731	1.27413	0.970014	0.957003	1.33598	1.39627	1.6363	0.972219	0.972369	1.3459	1.604	1.64877	0.562725	0.898967	F3 9 months	Flx 9 months	Flx
1.57067	1.32875	0.860748	0.992319	3.75136	1.34842	0.554668	1.4049	1.27552	2.12376	1.88507	1.10307	1.5098	1.25946	0.732399	0.392329	0.374257	0.229639	F4 9 months	Flx 9 months	Flx
1.47484	0.857543	0.798602	1.38067	0.550453	1.11117	0.749799	0.934938	1.38929	1.46188	1.60759	1.02761	1.27179	1.16634	0.438777	0.78352	0.811386	1.00016	F5 9 months	Flx 9 months	Flx
1.19702	0.745012	0.968595	0.87557	1.00821	0.925147	1.53738	1.16351	1.19176	0.999944	0.916309	0.81641	1.20477	1.06101	1.86634	1.17998	0.725616	1.13019	F6 9 months	Flx 9 months	Flx
1.24774	0.739951	0.517425	0.704783	3.77243	0.930873	1.60979	0.676896	1.20286	1.09154	1.47165	0.988987	0.51763	1.01476	0.96156	0.697528	0.452979	0.339707	F7 9 months	Flx 9 months	Flx
1.3401	1.01278	0.742647	1.09046	1.82731	1.27413	0.970014	0.957003	1.33598	1.39627	1.6363	0.972219	0.972369	1.3459	1.604	1.64877	0.562725	0.898967	F8 9 months	Flx 9 months	Flx
