# Supplementary material for: Developmental fluoxetine exposure in zebrafish reduces offspring basal cortisol concentration via life stage-dependent maternal transmission
Source: PLoS One. 2019 Feb 21;14(2):e0212577. doi: 10.1371/journal.pone.0212577 (PMC6383989; doi:10.1371/journal.pone.0212577)
Supplement: S1 Data — (ZIP) [file pone.0212577.s001.zip › Supp_miRNAs.xlsx]

## Sheet: Raw data
Raw data (arbitrary copies)
miR-740	miR-25	miR-26a	miR-30d	miR-92a	miR-103	SnoU23	replicate	Group	Treatment
61.9112	20.5923	12.6128	18.3065	22.8234	44.6575	57.9286	C1 5 months	Ctrl 5 months	Ctrl
60.2005	19.0322	5.4945	14.6968	14.0025	24.7729	47.3955	C2 5 months	Ctrl 5 months	Ctrl
64.1181	87.3705	162	121.09	140.423	113.643	91.7935	C3 5 months	Ctrl 5 months	Ctrl
57.7227	30.8516	25.3764	63.4142	45.9437	75.8809	76.7595	C4 5 months	Ctrl 5 months	Ctrl
54.386	17.9142	10.3729	21.8305	14.4428	20.5871	70.3023	C5 5 months	Ctrl 5 months	Ctrl
71.7228	92.1469	218.171	214.899	218.049	166.834	256.659	C6 5 months	Ctrl 5 months	Ctrl
113.482	156.302	263.036	372.501	346.091	517.826	256.544	C7 5 months	Ctrl 5 months	Ctrl
79.6693	148.572	225.202	189.51	202.883	212.675	363.931	C8 5 months	Ctrl 5 months	Ctrl
121.716	289.936	329.673	423.117	437.024	706.828	1150.77	F1 5 months	Flx 5 months	Flx
90.3758	81.1721	121.493	187.88	140.03	140.114	96.8779	F2 5 months	Flx 5 months	Flx
663.099	40.8981	45.8253	125.118	65.5444	117.99	14.132	F3 5 months	Flx 5 months	Flx
51.6024	19.2083	4.81984	19.5545	15.8423	23.5333	65.4041	F4 5 months	Flx 5 months	Flx
64.5688	53.4864	107.826	101.048	110.282	110.292	82.0921	F5 5 months	Flx 5 months	Flx
61.479	54.776	186.956	129.215	147.685	111.648	55.4525	F6 5 months	Flx 5 months	Flx
41.6755	24.3543	7.42499	15.717	18.0092	19.5402	56.4666	F7 5 months	Flx 5 months	Flx
223.103	528.598	1092.67	932.038	1280.02	636.56	88.7853	F8 5 months	Flx 5 months	Flx
15.3051	165.547	835.481	858.303	200.783	778.906	79.5308	C1 9 months	Ctrl 9 months	Ctrl
7.49073	13.4007	105.151	69.991	12.6385	97.663	13.7307	C2 9 months	Ctrl 9 months	Ctrl
16.3011	20.3631	40.8286	101.315	11.3109	151.232	21.1275	C3 9 months	Ctrl 9 months	Ctrl
14.8822	30.758	175.998	174.611	18.35	208.319	14.3179	C4 9 months	Ctrl 9 months	Ctrl
8.92444	19.3877	21.881	49.8091	9.36037	95.3615	13.4982	C5 9 months	Ctrl 9 months	Ctrl
18.4271	26.3551	27.8381	43.8965	13.3332	54.7622	19.4276	C6 9 months	Ctrl 9 months	Ctrl
9.70707	25.5968	21.771	53.1881	9.87161	75.02	19.827	C7 9 months	Ctrl 9 months	Ctrl
8.76951	26.5607	20.577	63.2206	8.39099	109.933	16.9279	C8 9 months	Ctrl 9 months	Ctrl
31.4913	328.247	1200.51	2148.83	473.537	2949.02	161.642	F1 9 months	Flx 9 months	Flx
20.9034	151.498	787.35	2534.01	269.806	2836.37	148.675	F2 9 months	Flx 9 months	Flx
32.1601	332.792	1865.35	2707.06	551.985	3360.14	258.315	F3 9 months	Flx 9 months	Flx
14.6751	37.5402	155.71	133.237	26.2143	157.868	26.2323	F4 9 months	Flx 9 months	Flx
2.34157	22.17	76.378	99.3667	11.5029	83.5504	51.1665	F5 9 months	Flx 9 months	Flx
16.5891	65.1521	411.538	347.941	44.7306	509.932	31.4462	F6 9 months	Flx 9 months	Flx
15.4668	59.6853	325.187	383.093	44.0684	475.638	40.5712	F7 9 months	Flx 9 months	Flx
5.94469	52.3982	476.716	748.367	75.3028	632.056	14.6111	F8 9 months	Flx 9 months	Flx

## Sheet: Normalized data (fold-change)
Normalized data (by reference genes; fold-change)
miR-740	miR-25	miR-26a	miR-30d	miR-92a	miR-103	replicate	Group	Treatment
0.187484	0.9324	1.89872	1.45049	1.95391	0.958068	C1 5 months	Ctrl 5 months	Ctrl
0.718509	0.591002	1.87119	0.926177	0.963055	0.940634	C2 5 months	Ctrl 5 months	Ctrl
1.28436	0.737682	0.596802	1.10125	0.707971	1.19646	C3 5 months	Ctrl 5 months	Ctrl
0.792554	0.753135	1.73886	1.28286	0.776328	1.11397	C4 5 months	Ctrl 5 months	Ctrl
1.09238	1.09113	0.496885	0.841097	0.910194	1.17206	C5 5 months	Ctrl 5 months	Ctrl
1.87065	1.23014	0.524289	0.614767	1.07527	0.558213	C6 5 months	Ctrl 5 months	Ctrl
1.08743	1.31842	0.452467	0.822	0.878514	0.843865	C7 5 months	Ctrl 5 months	Ctrl
0.966626	1.3461	0.420785	0.961359	0.734756	1.21673	C8 5 months	Ctrl 5 months	Ctrl
0.278988	0.898887	1.71028	2.27643	1.58052	3.34845	F1 5 months	Flx 5 months	Flx
0.244792	0.591516	1.51954	3.63665	1.3012	4.01302	F2 5 months	Flx 5 months	Flx
0.229878	0.840454	2.15746	2.32825	1.85968	2.55133	F3 5 months	Flx 5 months	Flx
1.01628	1.19531	2.00051	1.27291	1.44217	1.09776	F4 5 months	Flx 5 months	Flx
0.293767	1.27884	1.7777	1.71981	1.14644	1.05251	F5 5 months	Flx 5 months	Flx
0.604565	1.0917	2.78244	1.74932	1.29501	1.86602	F6 5 months	Flx 5 months	Flx
0.573959	1.01836	2.23877	1.96123	1.29914	1.77232	F7 5 months	Flx 5 months	Flx
0.228149	0.924611	3.39425	3.96231	2.29587	2.43572	F8 5 months	Flx 5 months	Flx
1.64092	0.980848	0.516913	0.597953	0.779313	1.18893	C1 9 months	Ctrl 9 months	Ctrl
2.25968	1.28385	0.318906	0.679848	0.677122	0.934043	C2 9 months	Ctrl 9 months	Ctrl
0.460921	1.12873	1.80073	1.07275	1.30047	0.820599	C3 9 months	Ctrl 9 months	Ctrl
0.890659	0.855502	0.605456	1.20585	0.913281	1.17609	C4 9 months	Ctrl 9 months	Ctrl
1.74229	1.03135	0.513829	0.861864	0.59607	0.662476	C5 9 months	Ctrl 9 months	Ctrl
0.341251	0.78791	1.6051	1.26007	1.33655	0.797344	C6 9 months	Ctrl 9 months	Ctrl
0.336091	0.831907	1.20457	1.35957	1.32049	1.54049	C7 9 months	Ctrl 9 months	Ctrl
0.328193	1.0999	1.43449	0.962087	1.07671	0.880033	C8 9 months	Ctrl 9 months	Ctrl
0.29443	1.26042	1.23312	1.26136	1.36192	1.71748	F1 9 months	Flx 9 months	Flx
0.748166	1.20762	1.5552	1.91677	1.49341	1.16512	F2 9 months	Flx 9 months	Flx
1.00145	0.924736	0.891514	1.93999	1.06239	1.49115	F3 9 months	Flx 9 months	Flx
2.32089	1.55257	0.335201	1.08387	0.917946	1.06319	F4 9 months	Flx 9 months	Flx
0.725324	1.07977	1.87293	1.39889	1.59599	1.24451	F5 9 months	Flx 9 months	Flx
0.626418	1.00301	2.94553	1.62254	1.93859	1.1427	F6 9 months	Flx 9 months	Flx
1.86569	1.95935	0.513974	0.867102	1.03864	0.878678	F7 9 months	Flx 9 months	Flx
0.429258	1.82775	3.25079	2.20999	3.1728	1.23026	F8 9 months	Flx 9 months	Flx

## Sheet: 181a_143_miRNAs
		Raw data (arbitrary copies)				Normalized expression (fold-change)
		miRNas				miRNas
Group	Sample	181a	143		Means	181a	143
eggs	E1	180736	125801		E1	5.18205	0.921073
eggs	E2	106414	50249.4		E2	4.3608	0.368079
eggs	E3	20475.5	60053.9		E3	0.545984	0.255984
eggs	E4	20521.2	259017		E4	0.506991	0.852988
eggs	E5	14360.4	137776		E5	0.425943	0.62718
eggs	E6	60618	164267		E6	1.38466	1.28286
eggs	E7	26387.2	136355		E7	0.821607	1.20229
eggs	E8	30819.7	191038		E8	0.621521	1.0188
eggs	E9	4285.75	59438.3		E9	0.204382	0.615168
eggs	E10	4741.89	239922		E10	0.123207	2.38021
eggs	E11	4444.08	123348		E11	0.18577	1.40071
eggs	E12	14038.8	172011		E12	0.176188	1.33387
eggs	E13	5255.13	51973.5		E13	0.121049	0.610787
eggs	E14	11530.5	134376		E14	0.19079	1.10691
eggs	E15	7323.59	83599.4		E15	0.149059	1.02309
ovaries	O1	177454	330881		O1	5.08795	2.42259
ovaries	O2	144199	406221		O2	5.90921	2.97559
ovaries	O3	401038	484260		O3	10.6938	2.06419
ovaries	O4	148577	526728		O4	3.67071	1.73461
ovaries	O5	307560	795558		O5	9.12247	3.62151
ovaries	O6	436015	413102		O6	9.95967	3.22615
ovaries	O7	324765	323925		O7	10.1121	2.85616
ovaries	O8	312045	508373		O8	6.2928	2.71114
ovaries	O9	98330.5	395035		O9	4.68927	4.08849
ovaries	O10	285153	143238		O10	7.40904	1.42103
ovaries	O11	196902	219387		O11	8.23082	2.49131
ovaries	O12	568730	389557		O12	7.1376	3.02083
ovaries	O13	444802	293636		O13	10.2458	3.45078
ovaries	O14	678834	401714		O14	11.2323	3.30909
ovaries	O15	617223	178718		O15	12.5625	2.18714
fins	F1	267501	199278		F1	6.41916	1.17755
fins	F2	267501	199278		F2	6.41916	1.17755
fins	F3	156205	632324		F3	4.16524	2.69532
fins	F4	454441	737251		F4	11.2273	2.4279
fins	F5	197452	168449		F5	5.8566	0.766808
fins	F6	177769	64855.1		F6	4.06068	0.506491
fins	F7	143603	108542		F7	4.47132	0.95705
fins	F8	421032	241060		F8	8.49069	1.28556
fins	F9	220415	30130.7		F9	10.5114	0.311843
fins	F10	303001	122396		F10	7.87276	1.21426
fins	F11	167181	98933.7		F11	6.98842	1.12347
fins	F12	644715	85214.7		F12	8.09122	0.660799
fins	F13	218722	81172.4		F13	5.03816	0.953929
fins	F14	240648	72777.4		F14	3.98189	0.599498
fins	F15	132334	147513		F15	2.69343	1.80526
