# Supplementary material for: Developmental fluoxetine exposure in zebrafish reduces offspring basal cortisol concentration via life stage-dependent maternal transmission
Source: PLoS One. 2019 Feb 21;14(2):e0212577. doi: 10.1371/journal.pone.0212577 (PMC6383989; doi:10.1371/journal.pone.0212577)
Supplement: S1 Data — (ZIP) [file pone.0212577.s001.zip › Supp_PCA.xlsx]

## Sheet: Individuals
PCA Scores
Sample	PC1	PC2
C1 5 months	0.355488	-0.111737
C2 5 months	0.307498	0.290713
C3 5 months	-0.293694	1.19496
C4 5 months	0.114716	-0.30553
C5 5 months	1.3965	0.434783
C6 5 months	3.47271	0.295004
C7 5 months	-0.576651	3.05822
C8 5 months	4.18227	-1.39649
F1 5 months	-4.10131	-4.46374
F2 5 months	-4.84653	1.80327
F3 5 months	-6.93823	-1.55656
F4 5 months	-3.15889	-4.30721
F5 5 months	-1.79813	3.44597
F6 5 months	-4.47341	-1.83184
F7 5 months	-3.18808	3.63241
F8 5 months	-6.67822	1.85403
C1 9 months	0.712197	2.2846
C2 9 months	2.66031	1.34355
C3 9 months	1.19303	1.44082
C4 9 months	0.842691	0.698895
C5 9 months	2.97398	0.633924
C6 9 months	1.32344	-1.12392
C7 9 months	-0.30129	-0.281266
C8 9 months	-0.445507	-1.53667
F1 9 months	3.52779	-4.2578
F2 9 months	0.71866	-0.818962
F3 9 months	2.03544	-0.577438
F4 9 months	5.15321	0.0862197
F5 9 months	1.81474	-0.364747
F6 9 months	0.13789	0.197917
F7 9 months	2.63627	1.64962
F8 9 months	1.24113	-1.411

## Sheet: Variables; PC1_PC2 components
PCA Loadings
Gene/miRNA	PC1	PC2
miR-740	0.192929	0.122594
miR-25	0.14348	-0.00351626
miR-26a	-0.2029	-0.0888517
miR-30d	-0.23532	-0.006827
miR-92a	-0.125449	-0.127362
miR-103	-0.226676	-0.0862007
ago2	0.241813	0.0416868
dnmt3	0.247104	-0.173942
fkbp5	-0.138039	-0.263845
gr	0.259601	-0.14816
dnmt4	0.189431	0.0753408
dnmt5	0.188029	-0.372859
dnmt6	0.0723746	0.239926
dnmt7	0.244545	0.129381
dicer	0.278378	-0.130175
drosha	0.26326	-0.137296
xpo5	0.147962	-0.364296
dgcr8	0.211452	-0.214766
dnmt8	0.203939	0.0375162
ago2 (active form)	0.273648	-0.15429
pomca	-0.0619821	-0.393887
pomcb	-0.190166	-0.200694
hsd11b2	-0.172623	-0.316056
crhbp	-0.191273	-0.27503

## Sheet: Variables; in % regarding all
Contribution of each gene/miRNA (%)
Gene/miRNA	PC1	PC2	Total vector
miR-740	4.10279	2.98683	3.3221
miR-25	3.05123	0.0856684	1.99819
miR-26a	4.31484	2.16474	3.16013
miR-30d	5.00429	0.16633	3.27773
miR-92a	2.66779	3.10297	2.6788
miR-103	4.82046	2.10015	3.44206
ago2	5.14235	1.01564	3.43132
dnmt3	5.25487	4.23783	4.4192
fkbp5	2.93553	6.4282	4.62606
gr	5.52065	3.60971	4.3179
dnmt4	4.02842	1.83557	2.89795
dnmt5	3.99859	9.08416	6.49729
dnmt6	1.53911	5.84544	3.95698
dnmt7	5.20045	3.15217	3.98088
dicer	5.91994	3.17152	4.39642
drosha	5.59846	3.34501	4.26921
xpo5	3.14655	8.87554	6.16444
dgcr8	4.4967	5.23246	4.51637
dnmt8	4.33693	0.914026	2.90142
ago2 (active form)	5.81936	3.75904	4.53513
pomca	1.3181	9.59646	6.34104
pomcb	4.04404	4.8896	4.15375
hsd11b2	3.67099	7.70023	5.58427
crhbp	4.06758	6.7007	5.13136
